# Supplementary material for: Radiation Type- and Dose-Specific Transcriptional Responses across Healthy and Diseased Mammalian Tissues
Source: Antioxidants (Basel). 2022 Nov 18;11(11):2286. doi: 10.3390/antiox11112286 (PMC9687520; doi:10.3390/antiox11112286)
Supplement: Supplementary file 1 [file antioxidants-11-02286-s001.zip]

Archive with 1 entries (1 files):
- antioxidants-1895792-supplementary.pdf
